# Supplementary material for: Mendelian Randomisation Analysis of Causal Association between Lifestyle, Health Factors, and Keratoconus
Source: Bioengineering (Basel). 2024 Feb 26;11(3):221. doi: 10.3390/bioengineering11030221 (PMC10968464; doi:10.3390/bioengineering11030221)
Supplement: Supplementary file 1 [file bioengineering-11-00221-s001.zip]

Archive with 1 entries (1 files):
- bioengineering-2867178-supplementary.pdf
